# Supplementary material for: Correction to: Comparison of whole-genome bisulfite sequencing library preparation strategies identifies sources of biases affecting DNA methylation data
Source: Genome Biol. 2019 Feb 22;20:43. doi: 10.1186/s13059-019-1656-9 (PMC6385436; doi:10.1186/s13059-019-1656-9)
Supplement: Supplementary file 1 — An Excel spreadsheet with reference genome compositions. (XLSX 19 kb) [file 13059_2019_1656_MOESM3_ESM.xlsx]

## Sheet: genome_sequence_composition
Mus musculus (mouse): NCBIM37
(di-)nucleotide	count genomic	percent genomic
A	744681828	29.11
C	534146040	20.88
G	534300392	20.88
T	745397519	29.13
AA	232348065	9.08
AC	136264156	5.33
AG	188025079	7.35
AT	188044390	7.35
CA	190623924	7.45
CC	134073230	5.24
CG	21342779	0.83
CT	188105878	7.35
GA	159020818	6.22
GC	104696885	4.09
GG	134087829	5.24
GT	136494721	5.33
TA	162688871	6.36
TC	159111635	6.22
TG	190844482	7.46
TT	232752388	9.1
Mus musculus (mouse): GRCm38
(di-)nucleotide	count genomic	percent genomic
A	771762840	29.15
C	551559571	20.83
G	551598209	20.83
T	772617110	29.18
AA	241320381	9.11
AC	140913520	5.32
AG	194223537	7.34
AT	195305306	7.38
CA	197045261	7.44
CC	138287764	5.22
CG	21867837	0.83
CT	194358528	7.34
GA	164606262	6.22
GC	107594498	4.06
GG	138280829	5.22
GT	141116511	5.33
TA	168790826	6.38
TC	164763691	6.22
TG	197225803	7.45
TT	241836674	9.13
Homo sapiens (human): GRCh38
(di-)nucleotide	count genomic	percent genomic
A	856864724	29.53
C	592549809	20.42
G	593826190	20.46
T	858820623	29.59
AA	283628582	9.77
AC	146197846	5.04
AG	203048149	7
AT	223951055	7.72
CA	210421625	7.25
CC	150305751	5.18
CG	28832286	0.99
CT	202986043	6.99
GA	172925889	5.96
GC	123464030	4.25
GG	150856714	5.2
GT	146578292	5.05
TA	189845728	6.54
TC	172581663	5.95
TG	211087827	7.27
TT	285304379	9.83
Harpegnathos saltator (ant)
(di-)nucleotide	count genomic	percent genomic
A	78140401	27.4304
C	64281342	22.5653
G	64357899	22.5922
T	78087870	27.412
AA	25239517	8.86138
AC	15051297	5.28438
AG	15451636	5.42494
AT	22386264	7.85963
CA	14902472	5.23213
CC	12266157	4.30654
CG	21685204	7.61349
CT	15418517	5.41331
GA	20065526	7.04483
GC	16931428	5.94448
GG	12294981	4.31666
GT	15056570	5.28623
TA	17921710	6.29216
TC	20023018	7.02991
TG	14916820	5.23717
TT	25214958	8.85276
Dinoponera quadriceps (ant)
(di-)nucleotide	count genomic	percent genomic
A	73215529	28.2152
C	56533663	21.7865
G	56494676	21.7714
T	73246132	28.227
AA	24425247	9.41436
AC	14059870	5.41917
AG	13159738	5.07223
AT	21559289	8.30972
CA	13455896	5.18638
CC	10657430	4.10775
CG	19229775	7.41184
CT	13179858	5.07999
GA	17734497	6.83551
GC	14048505	5.41479
GG	10640119	4.10108
GT	14061518	5.41981
TA	17588096	6.77908
TC	17758058	6.84459
TG	13455339	5.18617
TT	24433527	9.41755
Crassostrea gigas (oyster)
(di-)nucleotide	count genomic	percent genomic
A	163736299	33.29
C	82182542	16.71
G	82217681	16.72
T	163714061	33.29
AA	60836392	12.37
AC	26532484	5.39
AG	24736891	5.03
AT	51621118	10.5
CA	32206882	6.55
CC	15308412	3.11
CG	9936143	2.02
CT	24724865	5.03
GA	26718276	5.43
GC	13622201	2.77
GG	15318917	3.11
GT	26551313	5.4
TA	43966899	8.94
TC	26712526	5.43
TG	32219583	6.55
TT	60807222	12.36
Chinese hamster
(di-)nucleotide	count genomic	percent genomic
A	679954530	29.33
C	479588839	20.69
G	479351761	20.68
T	679220828	29.3
AA	213651119	9.22
AC	124717802	5.38
AG	168768455	7.28
AT	172741763	7.45
CA	176253107	7.6
CC	119540845	5.16
CG	15025005	0.65
CT	168713084	7.28
GA	142269456	6.14
GC	93017785	4.01
GG	119558135	5.16
GT	124447100	5.37
TA	147706378	6.37
TC	142252608	6.14
TG	175943071	7.59
TT	213244459	9.2
